# Supplementary material for: Evolution of the RAG1-RAG2 locus: both proteins came from the same transposon
Source: Biol Direct. 2015 Apr 28;10:20. doi: 10.1186/s13062-015-0055-8 (PMC4411706; doi:10.1186/s13062-015-0055-8)
Supplement: Additional file 1: — LRRAG1L and LVRAG2L genes in the Green Sea urchin Lytechinus variegatus genome. A), Leftovers of the LVRAG1 gene identified in Scaffold19893 code for the RAG1/Transib transposase core ~55% identical to SPRAG1L (pos. 420–978). The LVRAG1L core is damaged by 4 premature stop codons and two frameshifts. B), Prediction of the exon-intron structure of LVRAG2L by FGENESH+ [28]. The complete LVRAG2L gene is predicted in a sequence named combo2 that was assembled from Scaffold19873 and Scaffold71. C), BLASTP similarity between LVRAG2L and SPRAG2L proteins. D), DNA sequence of combo2. [file 13062_2015_55_MOESM1_ESM.txt]

A)
This is a TBLASTN output for SPRAG1L against the green sea urchin Scaffold19893.
It is evident that the LVRAG1L-coding region is corrupted by two frameshifts and 
4 stop-codons. The ~270-aa N-terminal part of SPRAG1L is missing.


Query= SPRAG1L
         (983 letters)

Database: scaffold19893 
           1 sequences; 12,807 total letters

Searching..................................................done


                                                                 Score    E
Sequences producing significant alignments:                      (bits) Value

Scaffold19893                                                         356   e-155

>Scaffold19893
          Length = 12807

 Score =  356 bits (913), Expect(3) = e-155,   Method: Compositional matrix adjust.
 Identities = 190/389 (48%), Positives = 254/389 (65%), Gaps = 2/389 (0%)
 Frame = -1

Query: 420  AEKYSFLKSKGDKTFRPPGQLTKRESCYMPGNVRFGLMEGGKCVYHTPEKSLEEFDDHSM 479
            AE+Y +LKSKGD   +    + +   C     +   +++     + T + S   F D   
Sbjct: 7086 AEQYHYLKSKGD--HQVLWTIARHRICQEVLVLA*WMLQR---TFITHQSSPT*FKDRLE 6922

Query: 480  YEPIRINVRSKLTEFA--LPNCIGVAWSYPEAVAKTLEELDENIREGMLKVGLNPDGPSI 537
               + +     L  F+      +GVAWSY  AVAKTLEELD  I + + + GL  D   I
Sbjct: 6921 LVTMSLI**EDLQRFSSLQSQTVGVAWSYRAAVAKTLEELDSIIEKNIHENGLAED---I 6751

Query: 538  IIDTTLKDGADGMGEIAVHKMKSDTFLPDKAFRASFVVLKCEVKRDDGTRDLVFEEPKPN 597
            +I T LKDGADGMG+IAVH+  SDT+LPDKAFRASFVVL  E   DDG+  ++FEE +PN
Sbjct: 6750 VIHTMLKDGADGMGDIAVHRGSSDTYLPDKAFRASFVVLNSEAMADDGSWIILFEEERPN 6571

Query: 598  SVIVNRPLLEAIGDENSASTSAVLMRKMEKERLILQNSIMTIHAGTYTRLHRFTIYNSMI 657
            +V VNRP+LEAIGD N  STSA L+R +E ER ++Q   M I+  + TR H+  IYNSMI
Sbjct: 6570 AVQVNRPILEAIGDVNRPSTSAQLLRGIEWERRMMQVKTMKIYTASSTRSHKLRIYNSMI 6391

Query: 658  DEKLARSSGGLQGSGSNFICTLCHATKTSAKTQLGSFKIDRTLTETQQTLTYITTNPDNL 717
            DEKL R+ GGLQGSGS ++CTLCHAT+ +AKTQ+G+F IDR+  E      Y+  NPD L
Sbjct: 6390 DEKLDRADGGLQGSGSRYLCTLCHATRETAKTQIGTFCIDRSFQEISDMGQYLEVNPDKL 6211

Query: 718  TPDELTTEAGGVKRKPLLTSEPKQQLMDATHADIDLGQFFKKIIVREMAGVHKWEASENV 777
            +  +L  +A GV       S+P+ +L+DATHADI+L QF KK+I+RE+AGV  W+A  +V
Sbjct: 6210 SSVDLAEQAKGV-------SDPRMKLVDATHADINLSQFLKKLIIREIAGVQMWDAGNDV 6052

Query: 778  KQYIVDAERRLNINVRELLGTAPSLMMPG 806
            K+YI DAE+RLN +++  +G AP+LMMPG
Sbjct: 6051 KEYIEDAEKRLNDHIQATIGLAPNLMMPG 5965


 Score =  160 bits (406), Expect(3) = e-155,   Method: Compositional matrix adjust.
 Identities = 74/120 (61%), Positives = 90/120 (75%), Gaps = 2/120 (1%)
 Frame = -2

Query: 861  FKKKAVQIGRELLEHFEYVCWPNYLHKIFEHTQEAMLSEDGPGSIGILSSEGSEAANKLF 920
            +K  AV +G +L+++F YV WP+YLHKI EH QE +    GPGSIG LS EGSEAANKLF
Sbjct: 5804 YKYTAVNMGMKLIDNFSYVSWPSYLHKIIEHVQEVLEDPQGPGSIGSLSGEGSEAANKLF 5625

Query: 921  RKLRNNFSRRGDVLDGLRDILWFHWLYTSPKLVRLRA--VTRGTYTCSRCGAEGHNKKSC 978
            R LR + +RRG V DGLRD+LW HWL+TSPKL  LRA  + R  Y CS+CGAEGH+K +C
Sbjct: 5624 RHLRKHAARRGVVSDGLRDVLWMHWLFTSPKLQSLRAASLVRRKYHCSKCGAEGHSKTTC 5445


 Score = 62.0 bits (149), Expect(3) = e-155,   Method: Compositional matrix adjust.
 Identities = 31/53 (58%), Positives = 36/53 (67%)
 Frame = -3

Query: 806  GNYARALFKEKNEDVFLELIRNEERKELLRSVLQKFRALRKIYREHHPNKREV 858
            GNYARALF   NE  FL LI N++R+  L+SVL  FR LR+IYRE  P   EV
Sbjct: 5968 GNYARALFDAANESTFLGLIPNQDRRSYLQSVLADFRFLRRIYRERKPEAEEV 5810


 Score = 55.5 bits (132), Expect = 8e-11,   Method: Compositional matrix adjust.
 Identities = 54/189 (28%), Positives = 80/189 (42%), Gaps = 5/189 (2%)
 Frame = -1

Query: 271  TATASLTPTAT---APLPPTATALLTPTATRYRPIVTKDRAPFTRALFSPVLTVPA--RK 325
            + T SL  T+T   A LP T     + + T +RP+ +K  A  TR LF+P   +    R 
Sbjct: 8028 SQTKSLASTSTLSEASLPFTEQH--STSTTNFRPVQSKTPAEVTRKLFAPQTELQGLKRV 7855

Query: 326  SPARAKGSLHYVRRDCAKNRARGALDFMTSHSAAKNENETDLWFFGLHNRLRNEEDERAK 385
                 K  LH V RD A+ R + A D +T    +  E+E D+ FF L ++    +D R K
Sbjct: 7854 KVWDVKERLHAVGRDYARKRIKKASDSLTEFCESHKEDEIDVMFFLLEDKFVRSKDYRHK 7675

Query: 386  MVMELWTERKKSTDLSVDDCLAMRVGTLCTKGMYAEKYSFLKSKGDKTFRPPGQLTKRES 445
             V      R+    LS+  CL +   + C      + Y  +   G             ES
Sbjct: 7674 SV------RRIVYILSLFFCLHL---SFCCNNFRIQNYILICR*G----------IVHES 7552

Query: 446  CYMPGNVRF 454
            C +P   +F
Sbjct: 7551 CVLPVQEQF 7525


B) Prediction of LVRAG2L in combo2, assembled from Scaffold19873 and Scaffold71  

FGENESH 2.6 Prediction of potential genes in Strongylocentrotus_purpuratus genomic DNA
 Seq name: combo2 
 Length of sequence: 6290 
 Number of predicted genes 1: in +chain 0, in -chain 1.
 Number of predicted exons 3: in +chain 0, in -chain 3.
 Positions of predicted genes and exons: Variant   1 from   1, Score:35.348602 
   G Str   Feature   Start        End    Score           ORF           Len

   1 -      PolA      1141                1.86
   1 -    1 CDSl      1395 -      2245   21.44      1395 -      2243    849
   1 -    2 CDSi      3813 -      4067   12.62      3814 -      4065    252
   1 -    3 CDSf      4593 -      4890    7.41      4594 -      4890    297
   1 -      TSS       5324               -5.00

Predicted protein(s):
>FGENESH:[mRNA]   1   3 exon (s)   1395  -   4890  1404 bp, chain -
ATGGATGCGTTCTCTGACTTTGATATGATTGTTCTTAAAGCCTCAAAGCAAAATAAAAGA
AATATATCAAGGAAAAAAACTCAATTAGATATTAAGATTGGAGAAAGTTACCCTCCAGAA
GGGCATTGTTCGATTAAAGATTCAGAAACAGAAGAGCAAGTGAGGATTTTCTGTTTTGGT
GGAGCTCGTCGTGGAGAGGATACCTCATGGATCGAATCATCAAACATACTTGAATTTATA
TTGAAGGTTGATGATGATAATGCTATAATATCATCCATTATGCCTTGCAAAACCAAGGGT
GGGACACTACCCCCATTACAGTCAGCAGCTGTGATTGAATACAACGGGCGTTTCCTTGTA
TGGGGAGGACTTGACCTCGCTCATTATGAATGTAGGGATGACTTGATCATATTAGAAAAA
ATGGAAGGGACTTCCCAAGGCCGGGCAACACCCTCAACAACTTTTGATGTTACGTATGTA
CAGACAAGAAAAAATATGGTACCATCAAGAAGAGGGGCCATCTTGGATGAACAAACAGGG
ACAGTACCTCAAGCCAGGACGGGTCACAGCCTCACCCAGCTTGGAAATACAACAAATGCA
ATATTGTTTGGCGGTGTAATATATGAAAGACAAGAAAGAGGATTCACACTTCAATGGGAG
AAGTCCTGTCAAGATGGTAGGTTTTATGTTCTTGAAATGGAGACGCTTTCATGGAGCCTG
ATCAAAGTACCATCAACTCAAGCAAGAGCATATCACTCGGCTAACTGTATTGAAAAAGAT
GGAACATTGGTTCTAGTGATTGTGGGTGGACTCACATTTAATAAGGGAAGCAGCATGATG
GCGAAAAACCGAGAACCTATTCATGAGGTTCTGGTTTTGACAATGAACCTTGATTTTGTC
AATCCAATCCTACAAACAGTAACATTAGAAGCTGGAAGTGCCCAGACATCACCTGTGTAT
TTGTCATATCATGCAACATCAGTAGTAGGTAATTCAATATTAGTGTATGGTGGATTTCAA
CAAGAAAGCAGTGCAGTGAACCAAAACATTGCTTCAACACGGGTGTATCAACTTGACATT
GAAAGTCGGCTCTATTGCCTACTCTCTAAAACTGCTAAACATGCAAAGCACTCAGTATTT
GCTACAGCAGGTCATACTCTGATCAATACAAATAATGACTTTGTGTGTATTGGAGGTACC
TCAAAACAAATATCAATTTTGTCAGACAGAAACTTTGAAGAAGATAACTGTGACTTAGCA
ACATGCCATATTCAGGATGCAGAAGATATTGAAATTGGATGGATCCATTGTGAAGCTCCA
CGATGTGGAAAATGGTTTCATGAATTCTGTTTAGGATTAAAGCGCATTCCAGCCAAATAT
TACTGTTCGGCATGCAAAAAATAG
>LVRAG2L   1   3 exon (s)   1395  -   4890   467 aa, chain -
MDAFSDFDMIVLKASKQNKRNISRKKTQLDIKIGESYPPEGHCSIKDSETEEQVRIFCFG
GARRGEDTSWIESSNILEFILKVDDDNAIISSIMPCKTKGGTLPPLQSAAVIEYNGRFLV
WGGLDLAHYECRDDLIILEKMEGTSQGRATPSTTFDVTYVQTRKNMVPSRRGAILDEQTG
TVPQARTGHSLTQLGNTTNAILFGGVIYERQERGFTLQWEKSCQDGRFYVLEMETLSWSL
IKVPSTQARAYHSANCIEKDGTLVLVIVGGLTFNKGSSMMAKNREPIHEVLVLTMNLDFV
NPILQTVTLEAGSAQTSPVYLSYHATSVVGNSILVYGGFQQESSAVNQNIASTRVYQLDI
ESRLYCLLSKTAKHAKHSVFATAGHTLINTNNDFVCIGGTSKQISILSDRNFEEDNCDLA
TCHIQDAEDIEIGWIHCEAPRCGKWFHEFCLGLKRIPAKYYCSACKK

C) BLASTP-based similarity between the 467-aa LVRAG2 and 499-aa SPRAG2

Query= LVRAG2L   1   3 exon (s)   1395  -   4890   467 aa, chain -
Length=467

Sequences producing significant alignments:                       (Bits)  Value

Query_149597  SPRAG2L NP_001028184.1 recombination activating ...    430   3e-150

ALIGNMENTS
>lcl|Query_149597 SPRAG2L NP_001028184.1 recombination activating protein 2-like 
[Strongylocentrotus purpuratus]
Length=499

 Score =   430 bits (1105),  Expect = 3e-150, Method: Compositional matrix adjust.
 Identities = 231/481 (48%), Positives = 315/481 (65%), Gaps = 25/481 (5%)

Query  1    MDAFSDFDMIVLK-ASKQNKRNISRKKTQLDIKIGESYPPEGHCSIK-----DSETEEQV  54
            M++  DF MI+L+ ASK+ KR ISRKK Q D+K+ E Y  EGH ++        E E++ 
Sbjct  1    MESLDDFGMILLQQASKEGKRKISRKKPQSDLKLNEYYLAEGHFAVMCPVLGAEEPEKKK  60

Query  55   RIFCFGGARRGEDTSWIESSNILEFILKVD-DDNAIISSIMPCKTKGGTLPPLQSAAVIE  113
            RIF  GGARRG D SW ++  I+E+++++D +D+  ++S++ CKT GG +P LQSAA IE
Sbjct  61   RIFSSGGARRGGDNSWGDAGRIIEYVVEMDKNDDVTLASVVSCKTTGGRMPALQSAAAIE  120

Query  114  YNGRFLVWGGLDLAHYECRDDLIILEKMEGTSQGRATPSTTFDVTYVQTRKNMVPSRRGA  173
             + RF VWGG DL  Y C+DDLIILE  EG  +G AT +  FD+ YV T  NMV SRRG 
Sbjct  121  SDSRFYVWGGFDLMEYRCKDDLIILE--EGRRRG-ATGAPVFDIKYVPTTANMVASRRGN  177

Query  174  ILDEQTGTVPQARTGHSLTQLGNTTNAILFGGVIYERQERGFTLQWEKSCQDGRFYVLEM  233
             +  Q GTVP ARTGH+LT+LG T  A+LFGGV+ + + + F+++WE +C+DG FY+L++
Sbjct  178  TVPVQKGTVPHARTGHTLTRLGETKEALLFGGVMEQEERKSFSVEWELACRDGTFYILDL  237

Query  234  ETLSWSLIKVPS-TQARAYHSANCIEKDGTLVLVIVGGLTFNKGSSMMAKNREPIHEVLV  292
            +T  W  + VPS T AR YH+A C+E   + V+  VGG+  +K ++     R PI+EVL+
Sbjct  238  DTFIWRRVPVPSATLARTYHTAECLETVRSFVIAFVGGVMHDKNTT----TRIPINEVLL  293

Query  293  LTMN-LDFVNPILQTVTLEAGSAQTSPVYLSYHATSVVGNSILVYGGFQ-QESSAVNQNI  350
            LTMN  D    +L TVTL +    T   Y+SYHAT+ V  +ILV GGFQ Q SS + +  
Sbjct  294  LTMNSQDTDTAVLSTVTLASDGPSTPVPYISYHATAQVNYNILVSGGFQLQHSSDIPKTS  353

Query  351  --ASTRVYQLDIESRLYCLLSKTAKHAKHSVFATAGHTLINTNND-FVCIGGTSKQISIL  407
              AS+RV+ LDI  + Y LL KT  + +   F TAGH L+    D  + +GGTSKQIS+L
Sbjct  354  RHASSRVFILDIVGKKYKLLPKTQNNNQ---FGTAGHVLLTLAPDCIISVGGTSKQISML  410

Query  408  SDRNFEEDNCD-LATCHIQDAE-DIEIGWIHCEAPRCGKWFHEFCLGLKRIPAKYYCSAC  465
            SDR ++ + CD L +C I +AE  +EI W+ CE PRCGKW H +CL L  IP  Y+C  C
Sbjct  411  SDRKYKPEKCDLLPSCTIAEAEGTVEIQWVQCETPRCGKWVHVYCLKLNSIPEIYFCPHC  470

Query  466  K  466
            K
Sbjct  471  K  471


D) DNA sequence of combo2

; FRAGMENT 2348 -> 1
;Scaffold19893
; FRAGMENT 88755 -> 92664
;Scaffold71
>combo2
TCAGCTTATTGATTTTTAAGGTATCATCGTCATTTTGGTAAATTCAGATATATTGTTTGTATCAAGTTGA
CCACTATTGCCCCTGAAAATGATGGATGCATATACAGTAGTCAATAAAAAACAAATAAACAATATACATG
TACAGTGTAATAAAGTTTTCATATGATAACATATTTTTATTGCTTATTCTGTACAGCTATTTGAATTTGA
AAAGTATGAATCTTGAATTATTATTATAATAGTCTTACCTACATTCGATGTTATGTTTATACTGTATGAC
AAATTGTTGAAGCTGAGCATTCAGTATCAGAGATAATGACCAAGCATTTCTGTTATTTCTGTTTTATTTA
ACTTTATTACAGCTTTTAATTTGCCTAAAACTTTTAAAAAAAGGTAAAGCCCACCCGAACAGAAAGGTTG
ATGTGAAGAATTGTTAGAAAAACCAAACAAGCATGAAGCTGAAAATGGAAATATTTATATAACTTATGCA
GAAAAGTAATATATCATAAGCTTCATGTATTGGCTTCAGTAATGTAACAAAATAATGCTGCTGATAATGC
TTTGATTGCCATTGAAGTTTTTATTATTCAATCGAATTTTCGATGGTCCTACGTCTTTTTCAGGAGTTTA
CAATGTGGTATTACATGTAGATCAATCATAGATCGTATCCTCAGTTGTTTCTGTTATTAAAGCAATATCT
GTCTGAGGTTGCGCTCTCTGATTGATCTAATACCACATTGTAAACTCTTGAAGAAGACGGGGGATTGTTG
AAAATTTAAGTGAATAAACAGCTTCATTAGCAATTAAAGCATTATCAGCTTTATTTTGTGTGTATAATAA
TCACAAATAGTTTAGAAAATGCCGTAGAAATAAAATTGTTTTAAAAGAAGCATAGCTCTCAAAATAGCTC
TCCTTTCAAAATATATCATGATTTTATTTCTACGGCATTTCCTAAACTATTCTTGATTATTTTATTTCAT
ATGCCAAAGCAGACTATTGTATGATCTTCTCGCTCAGTAACTCCATCACCTCTTTTTTTTGTAAAAAGTA
ACCCCATACACATAACTAGGTGAAATGTCCCAATTTCTTAACCTTAGGATTATCCTATAACAAATTTTGA
TGTTCTCTATTTGGTTCCTATTTATTAGGGTGAACTTATACCTTTACAAAACATGAAATCTCTTGCTGTA
AAAGCTAATAAGCTATCGATCCAAAGCAATATACTAAAATCAAATGGCAAGTCTATTTTATGGTGGATAA
TGAAAATACAATGTATGAACCATTTCATGGCCAATGACTGTGTTTAATAACATGCCACATCCTCAGATTT
TAGTTCTGCTTTTATCATCTAACAATTATGTGGGTAATTTGGATTGGTCATTCATCTCTATGACCTATTT
TTTGCATGCCGAACAGTAATATTTGGCTGGAATGCGCTTTAATCCTAAACAGAATTCATGAAACCATTTT
CCACATCGTGGAGCTTCACAATGGATCCATCCAATTTCAATATCTTCTGCATCCTGAATATGGCATGTTG
CTAAGTCACAGTTATCTTCTTCAAAGTTTCTGTCTGACAAAATTGATATTTGTTTTGAGGTACCTCCAAT
ACACACAAAGTCATTATTTGTATTGATCAGAGTATGACCTGCTGTAGCAAATACTGAGTGCTTTGCATGT
TTAGCAGTTTTAGAGAGTAGGCAATAGAGCCGACTTTCAATGTCAAGTTGATACACCCGTGTTGAAGCAA
TGTTTTGGTTCACTGCACTGCTTTCTTGTTGAAATCCACCATACACTAATATTGAATTACCTACTACTGA
TGTTGCATGATATGACAAATACACAGGTGATGTCTGGGCACTTCCAGCTTCTAATGTTACTGTTTGTAGG
ATTGGATTGACAAAATCAAGGTTCATTGTCAAAACCAGAACCTCATGAATAGGTTCTCGGTTTTTCGCCA
TCATGCTGCTTCCCTTATTAAATGTGAGTCCACCCACAATCACTAGAACCAATGTTCCATCTTTTTCAAT
ACAGTTAGCCGAGTGATATGCTCTTGCTTGAGTTGATGGTACTTTGATCAGGCTCCATGAAAGCGTCTCC
ATTTCAAGAACATAAAACCTACCATCTTGACAGGACTTCTCCCATTGAAGTGTGAATCCTCTTTCTTGTC
TTTCATATATTACACCGCCAAACAATATTGCATTTGTTGTATTTCCAAGCTGGGTGAGGCTGTGACCCGT
CCTGGCTGAAAAAAAGAAATTAAAAAAATAACTGCATGCATTTGCACCTTCAGAGGAGTTTATAAGGTTC
TGTTTTAATATGTAAGATACATTACATTCAGAAGCTTANNNNNNNNNNNNNNNNNNNNNNNNNNNNNNNN
CTCTTCCACACCCGCGGGCGGCATGTGGAAGGACACNNNNNNNNNNNNNNNNNNNNNNNNNNNNNNNNNN
NNNNNNNNNNNNNNNNNNNNNNNNNNNNNNNNNNNNNNNNNNNNNNNNNNNNNNNNNNNNNNNNNNNNNN
NNNNNNNNNNNNNNNNNNNNNNNNNNNNNNNNNNNNNNNNNNNNNNNNNNNNNNNNNNNNNNNNNNNNNN
NNNNNNNNNNNNNNNNNNNNNNNNNNNNNNNNNNNNNNNNNNNNNNNNNNNNNNNNNNNNNNNNNNNNNN
NNNNNNNNNNNNNNNNNNNNNNNNNNNNNNNNNNNNNNNNNNNNNNNNNNNNNNNNNNNNNNNNNNNNNN
NNNNNNNNNNNNNNNNNNNNNNNNNNNNNNNNNNNNNNNNNNNNNNNNNNNNNNNNNNNNNNNNNNNNNN
NNNNNNNNNNNNNNNNNNNNNNNNNNNNNNNNNNNNNNNNNNNNNNNNNNNNNNNNNNNNNNNNNNNNNN
NNNNNNNNNNNNNNNNNNNNNNNNNNNNNNNNNNNNNNNNNNNNNNNNNNNNNNNNNNNNNNNNNNNNNN
NNNNNNNNNNNNNNNNNNNNNNNNNNNNNNNNNNNNNNNNNNNNNNNNNNNNNNNNNNNNNNNNNNNNNN
NNNNNNNNNNNNNNNNNNNNNNNNNNNNNNNNNNNNNNNNNNNNNNNNNNNNNNNNNNNNNNNNNNNNNN
NNNNNNNNNNNNNNNNNNNNNNNNNNNNNNNNNNNNNNNNNNNNNNNNNNNNNNNNNNNNNNNNNNNNNN
NNNNNNNNNNNNNNNNNNNNNNNNNNNNNNNNNNNNNNNNNNNNNNNNNNNNNNNNNNNNNNNNNNNNNN
NNNNNNNNNNNNNNNNNNNNNNNNNNNNNNNNNNNNNNNNNNNNNNNNNNNNNNNNNNNNNNNNNNNNNN
NNNNNNNNNNNNNNNNNNNNNNNNNNNNNNNNNNNNNNNNNNNNNNNNNNNNNNNNNNNNNNNNNNNNNN
NNNNNNNNNNNNNNNNNNNNNNNNNNNNNNNNNNNNNNNNNNNNNNNNNNNNNNNNNNNNNNNNNNNNNN
NNNNNNNNNNNNNNNNNNNNNNNNNNNNNNNNNNNNNNNNNNNNNNNNNNNNNNNNNNNNNNNNNNNNNN
NNNNNNNNNNNNNNNNNNNNNNNNNNNNNNNNNNNNNNNNNNNNNNNNNNNNNNNNNNNNNNNNNNNNNN
NNNNNNNNNNNNNNNNNNNNNNNNNNNNNNNNNNNNNNNNNNNNNNNNNNNNNNNNNNNNNNNNNNNNNN
NNNNNNNNNNNNNNNNNNNNNNNNNNNNNNNNNNNNNNNNNNNNNNNNNNNNNNNNNNNNNNNNNNNNNN
NNNNNNNNNNNNNNNNNNNNNNNNNNNNNNNNNNNNNNNNNNNNNNNNNNNNNNNNNNNNNNNCTTTAAA
TGTGTTTCATATTTTTATAAGTTCATGTTTACCTTGAGGTACTGTCCCTGTTTGTTCATCCAAGATGGCC
CCTCTTCTTGATGGTACCATATTTTTTCTTGTCTGTACATACGTAACATCAAAAGTTGTTGAGGGTGTTG
CCCGGCCTTGGGAAGTCCCTTCCATTTTTTCTAATATGATCAAGTCATCCCTACATTCATAATGAGCGAG
GTCAAGTCCTCCCCATACAAGGAAACGCCCGTTGTATTCAATCACAGCTGCTGACTGTAATGGGGGTAGT
GTCCCACCTGTTGAATAAATTGTAACATCAAGGCGTTATTCATTCATATCAAAAGTCTTAACCTTGTTTG
TTTAAATTTGTGTAACTCTTTTGCATGTTTGAAACTGCTAAACTATATAGCCGTTTGTGATGAATTATGA
GTATGAAATAACGAAGATGAAATTGAAAGATGGAGTAAGTGCGTGAGAGACTTGAGAAGATTGTTAATAA
TGTCTTGCAAAATAACTAATGAAACATACAAATTCCATACTACTAAACATGATTATGAACCTGAATGCTT
TTGGAACGGAATGGAATGAGCTGAGAAAAACAGTTCAAACACTAAGCAGAAGAAAATGTGAATGAATAAA
GAATGCAAAGTGTGAAAATGATTTATTTCATATCCAACATACTAGCAGTTGGAAATCACCTTGTTTGTAC
ATTATTTTACATATACAATCTTCATCTTAATAATAAAAAACAGGCAAAACATCATTCATGTACAATAATT
ATAAAAACGGTGCATATATAAAAGCTCTGGAAATTAACTCACCCTTGGTTTTGCAAGGCATAATGGATGA
TATTATAGCATTATCATCATCAACCTTCAATATAAATTCAAGTATGTTTGATGATTCGATCCATGAGGTA
TCCTCTCCACGACGAGCTCCACCAAAACAGAAAATCCTCACTTGCTCTTCTGTTTCTGAATCTTTAATCG
AACAATGCCCTTCTGGAGGGTAACTTTCTCCAATCTTAATATCTAATTGAGTTTTTTTCCTTGATATATT
TCTTTTATTTTGCTTTGAGGCTTTAAGAACAATCATATCAAAGTCAGAGAACGCATCCATTTTGCAAGCA
TATATGCACATGTGAACTTTAATTGGAGGCTGACAGCGCAATATTGAGTTGTGACAAGTAGATGGTCTCG
ATGCCTGTTTTTGCATCAGTCCAAGTGCAGGTAGAGAGTGAGAGACAACAGAGTGCAGAGCTGAGCTGAG
CCTGTTTATTTACTTTTTGATAATCCCTGATAAAGTGATAGCCAGTCCAGCTTTACCCCCTGCTCTTGTA
TGTCTATCTGCACATGAATTCTCTACATTCCAGGACCAAGTAAAATTTAAACTCCATCAATAATGATTTA
AATACATGCATGATGTGTTATATGGGTACATAATTATCTATAGAATAATTGTAATACTTGAATAACATGT
CATGGCCAGATTTGCATTTTTTTTCTTTCATTTTTTCCAAATATATATCTGAAATGTTTAGGATTTTTTT
AAATGTCCACAGTTAATTCAAACCAGTTACTCTTGTTATATATTACAAACCTTCCACTACATACACTTTA
TCACTTTCTACTTCAATAAAATTAGTATTAAAGTGAGGGGGGGGGGTACACCCACAACAAAAATTAATGT
GACATAATATCCCAGAATCTAGACCCCAGTTCATGTCACCCTAATATTTAACACATTAAACAAGAACCAC
TGACTTGCATAAGGGGGATCGCTGTAGAGTTAGAGAATCATTTTATTATTCATTAAAGATCAAAAGGAAA
ATGGAAATGGATAATTTTCATAANNNNNNNNNNNNNNNNNNNNNNNNNNNNNNNNNNNNNNNNNNNNNNN
NNNNNNNNNNNNNNNNNNNNNNNNNNNNNNNNNNNNNNNNNNNNNNNNNNNNNNNNNNNNNNNNNNNNNN
NNNNNNNNNNNNNNNNNNNNNNNNNNNNNNNNNTTCACCGCCTATGAACTGGTAGGCCTACGAGGGAGGG
GCATGATGTTGTCCAAATATTTATTCAGTTCATGCTTTTTTAAATCATGTTTATCTCCATAAATATCAAT
ATTTAAATATCTCTAAATCATAACAAATTCAATGATTGATTTCTCTTAAAATTATTTTCTCTAAAAATTA
ATGAAACATTCTTTAAGAGCGCATAATAACAATGCATCAGCAGCTTACACAGGATTTTTCAAGGGGGGGA
GGGTTCACTTCATGTTGACAACCCCCCCTCCAAAAAAAAAATCTTCACCACCAATTTAAGGTCAAATAAT
ATTGTTAATATTCAAGGGGGCCGGGGGGGTTGGGTATCAAATAAATTTAAGGGGTTGGAACCCCTACCAC
CACTGGGTATGTTAATGTGATGCATGCAAATCCTCAAAGAATTAATCAAGCCAAATATAAAACTATCAAA
TTGTTAGTTAAGATAAACCAGTTAGAAGAAGTGAGAAAGCTAAAGCATGCATACATGCAG
