# Supplementary material for: Evolution of the RAG1-RAG2 locus: both proteins came from the same transposon
Source: Biol Direct. 2015 Apr 28;10:20. doi: 10.1186/s13062-015-0055-8 (PMC4411706; doi:10.1186/s13062-015-0055-8)
Supplement: Additional file 2: — PMRAG1L and PMRAG2L genes in the the Bat star Patiria miniata genome. A), Exon-intron structure and protein sequence of PMRAG1L predicted by FGENESH+ in the assembly of the AKZP01053170 - AKZP01053172 contigs fused together. B) Similarity between PMRAG1L and SPRAG1L proteins. C) Exon-intron structure and protein sequence of PMRAG2L predicted in the AKZP01064647 contig. D) Similarity between PMRAG2L and SPRAG2L proteins. [file 13062_2015_55_MOESM2_ESM.txt]

A)
 FGENESH+ 2.6 Prediction of potential genes (Sea urchin model)
 Seq name: AKZP01053170-72 
 merged AKZP01053170 (L=3624-bp), AKZP01053171 (L=4845-bp), and AKZP01053172 (L=8983-bp)
 Length of sequence: 17452 
 Homology: SPRAG1L 
 Length of homolog: 983 
 Number of predicted genes 1: in +chain 1, in -chain 0.
 Number of predicted exons 3: in +chain 3, in -chain 0.
 Positions of predicted genes and exons: Variant   1 from   1, Score:1926.453711 
   G Str   Feature   Start        End    Score           ORF           Len

   1 +      TSS         29               -1.63
   1 +    1 CDSf      2757 -      2935  121.22      2757 -      2933    177     4     61   34
   1 +    2 CDSi      5886 -      6384  162.66      5887 -      6384    498   296    386   28
   1 +    3 CDSl      8928 -     10643 1671.74      8928 -     10643   1716   395    959   52
   1 +      PolA     12040                1.88

Predicted protein(s):
>FGENESH:[mRNA]   1   3 exon (s)   2757  -  10643  2394 bp, chain +
ATGGAGGGGCACATCAATGCCTTGGCTATGATGTGTAGGATCTGCGGCCAGATCATCACC
TCATCCAAAAACAAGTCAAGCTCAGCAAAGTACAAGACACAGCTCCTTGCTGTGTACAAC
CTCAATTTAGATGAGAAGCAGGGCGGCATCCATCCACCATCTGTGTGCAACAAATGCAGG
CAACAGGTGCAACGTGCACATAGTTCAATGGAGCAAGGCAAGCAGTATCAGGGCAAACTT
CCGCAGATCCAGAATTTCTCTGCTCATGATGCTGCTTGCTGGGTGTGCAGTGCTTATACT
GCTCATGTGGCACAACTCCGCCCTCAGTTCGCAGCACACCAGTCCTCATCTAGCGACCAA
CCAGACCAACCAGAATCCCAACCGTCAACCAGCGCACAAGACCCAGCATCTTCTCAGCCA
AGCCTGTCAACAGCCACTAGGACCCTTTTTGGGGATACAGCTCCGGACCCCGGCATGGCA
TCACAGGGAAAGAAACGTGTATGGAATGTCAAGGCCAGCTTGAATCATGTCAGGCGGGAT
TATGCCCGTAAGCGGACCAAAGAGGCATCTGTCTTCATCAGCGACTTTTGCGAGAGGCAG
AAAGAGGACAAGCTTGACCTCCTCTACTTCTTGCTTTGCGACAATCCAAACGAATGTGGT
GACTCCAGGTATAAAGAGGTTTTGGCATCCTGGAGCAAGGAAAGCGTGGAGCTCACGGCT
GAAGATTGCCTTGCGATGAGAGTCACAACGAAGACATCAAAAGCACATTATGATGCTCAA
TACCGAAAGTTCAAGGCGAAGGGCACAAACATTCTCAAGCCACCGCACATTCTCACCGAA
TTGGAAAAGGATTTTATGCCCGGTAGCGTTAGGTTTCGGCTGGAGGGAGGGACGGACATC
ATCCATCACACCCCAGTCAAGGCAGGACAGTCTCATGTAGAGTATGGGGAGCTGTCCTTC
GAGCCCCAGGACCTGAATAGGGAGGATCACCCAGGATTGGAGACCCCCTTCCCCAACATG
AAAGGCGTGGCTTGGCCTTATGCACACGCTCTTGCCAAGACCCTGGAGGAGTTGGATGCA
GAGATCGTCATGGGCTTGCAGCAGGCGGGACTTGAACCTGATGACGATCTCTGCATTCTT
ACTACTATCAAAGACGGCGCTGACGGAATGGGTGACATCTCCGTGACCAAAGCGGCGAGG
GATCGTCTCTTGCCAGACAAGGCCTTCCGGGCAGCTTTTGCAGTAATAAAGTGCGAGGTA
AACAGGGACGGGGAGAAGGTTACAGTGTACGAGCCAGATGCTCCAGACTCCACTTTTATT
ACACGGCCATTGATTGAGGCTATAGGGGACGAGAACAATAGAGCGTCGGCCACTGTCCTC
CTTGACGGCATGGAACATGACCGACAGGTGCTACGAGGGAAGGAGATGTCTATAAACGTA
GGTCCTGTGTGGCGAAGGCATAAATTAAAATTCTTCAATTCCATGATTGATGAAAAACTG
GACCGAGCGAATGGGGGTCTCCAGGGCAGTGGTTCACGCTTTGTGTGCACTCTGTGCCAT
GCAACAAAAGAATCTGCAAAAACTGATTTGGGCACCTTCAGCATATCTCGATCATATGAG
GAAACAGCATCAACTGCAAAGTATGTCCAAGTTAATCCGGACAATCTGTCAGCAGCAGAA
CTCACAGAAATATCAAGGGGGGTAAAATCAAATCCAATATTGCAGTCGGACCCGAAGGAC
AAACTAATCGATGCCACCCATACAGATATTAACATGGGAAACTTTTTCAAGAAGTTGATC
ATCTGTGAGGTTGCCAGGGTCCAAAGCTGGGACATCTCCAAAGAAATAAGGCCGATGTAC
GAAGCTGCCGAGAAACGCCTCAATGACCACCTAACGGAAACAATCGGCTTAGTGCCAAAA
TTAATGATGCCGGGGAACTTTGCCCGGGATTTGTTTTCGTCAGCAAAAGTTGATTCTTTT
CTTGCACTCCTGCCAGAAGAAGACAGAAGAAACAACCTGGCCGAAGTTTTGGGCATCTTC
AGGAATCTCCGAACTGTGTACCGGGCTCATCACCCTGAAGCAGAAGACGTCAGCACCTTC
AAACAACGTGCAGTGGAGATGGGGCGTCTTCTGCTGACCAACTTTTCTTATGCTGGGTGG
CCCAATTATCTTCACAAGATAATTGAGCATGTGCAGGAAATCATCGAGGATCCCGAGGGG
CCTGGCACAATTGGCAGCTTAAGCGGAGAAGGAAATGAGGCAGCGAACAAGTTGTTCAGA
GATCTGCGTGGCCACTTCGCCAGGAAGCATGATGAATCTCAGGCCCTCAGAGACATCATA
TGGTTCCACTGGCTGCACACTAGCCCAAAGCTGAGGAGAATCAGCCATGTATAA
>PMRAG1L   1   3 exon (s)   2757  -  10643   797 aa, chain +
MEGHINALAMMCRICGQIITSSKNKSSSAKYKTQLLAVYNLNLDEKQGGIHPPSVCNKCR
QQVQRAHSSMEQGKQYQGKLPQIQNFSAHDAACWVCSAYTAHVAQLRPQFAAHQSSSSDQ
PDQPESQPSTSAQDPASSQPSLSTATRTLFGDTAPDPGMASQGKKRVWNVKASLNHVRRD
YARKRTKEASVFISDFCERQKEDKLDLLYFLLCDNPNECGDSRYKEVLASWSKESVELTA
EDCLAMRVTTKTSKAHYDAQYRKFKAKGTNILKPPHILTELEKDFMPGSVRFRLEGGTDI
IHHTPVKAGQSHVEYGELSFEPQDLNREDHPGLETPFPNMKGVAWPYAHALAKTLEELDA
EIVMGLQQAGLEPDDDLCILTTIKDGADGMGDISVTKAARDRLLPDKAFRAAFAVIKCEV
NRDGEKVTVYEPDAPDSTFITRPLIEAIGDENNRASATVLLDGMEHDRQVLRGKEMSINV
GPVWRRHKLKFFNSMIDEKLDRANGGLQGSGSRFVCTLCHATKESAKTDLGTFSISRSYE
ETASTAKYVQVNPDNLSAAELTEISRGVKSNPILQSDPKDKLIDATHTDINMGNFFKKLI
ICEVARVQSWDISKEIRPMYEAAEKRLNDHLTETIGLVPKLMMPGNFARDLFSSAKVDSF
LALLPEEDRRNNLAEVLGIFRNLRTVYRAHHPEAEDVSTFKQRAVEMGRLLLTNFSYAGW
PNYLHKIIEHVQEIIEDPEGPGTIGSLSGEGNEAANKLFRDLRGHFARKHDESQALRDII
WFHWLHTSPKLRRISHV

============================================================
B)
Query= PMRAG1L   1   3 exon (s)   2757  -  10643   797 aa, chain +

Length=797
                                                                   Score     E
Sequences producing significant alignments:                       (Bits)  Value

Query_7615  gi|71082680|gb|AAZ23546.1| recombination activatin...    581   0.0  

ALIGNMENTS
>lcl|Query_7615 gi|71082680|gb|AAZ23546.1| recombination activating protein 1-like 
[Strongylocentrotus purpuratus]
Length=983


 Score = 75.5 bits (184),  Expect = 6e-18, Method: Compositional matrix adjust.
 Identities = 36/103 (35%), Positives = 54/103 (52%), Gaps = 2/103 (2%)

Query  1    MEGHINALAMMCRICGQIITSSKNKSSSAKYKTQLLAVYNLNLDEKQGGIHPPSVCNKCR  60
            +E H  AL+  CR+CG  + + K+ SS  KY+  +L+VY ++       +HPP +C  CR
Sbjct  4    VELHRKALSQTCRVCGSYVKNKKSLSSKEKYEELILSVYGIDFKLDDEDVHPPRICVSCR  63

Query  61   QQVQRAHSSMEQGKQYQGKLPQIQNFSAHD--AACWVCSAYTA  101
              + R+ S   +G  Y      + NFSAH     C +C AY A
Sbjct  64   LWMTRSDSRNAEGPTYPTSGKTLANFSAHPELEPCSICEAYQA  106


 Score =   581 bits (1497),  Expect = 0.0, Method: Compositional matrix adjust.
 Identities = 321/684 (47%), Positives = 433/684 (63%), Gaps = 17/684 (2%)

Query  128  PSTSAQDPASSQPSLS-TATR---TLFGDTAP------DPGMASQGKKRVWNVKASLNHV  177
            P+ +A  P ++   L+ TATR    +  D AP       P +    +K     K SL++V
Sbjct  278  PTATAPLPPTATALLTPTATRYRPIVTKDRAPFTRALFSPVLTVPARKSPARAKGSLHYV  337

Query  178  RRDYARKRTKEASVFISDFCERQKEDKLDLLYFLLCDNPNECGDSRYKEVLASWS--KES  235
            RRD A+ R + A  F++     + E++ DL +F L +      D R K V+  W+  K+S
Sbjct  338  RRDCAKNRARGALDFMTSHSAAKNENETDLWFFGLHNRLRNEEDERAKMVMELWTERKKS  397

Query  236  VELTAEDCLAMRVTTKTSKAHYDAQYRKFKAKGTNILKPPHILTELEKDFMPGSVRFRLE  295
             +L+ +DCLAMRV T  +K  Y  +Y   K+KG    +PP  LT+ E  +MPG+VRF L 
Sbjct  398  TDLSVDDCLAMRVGTLCTKGMYAEKYSFLKSKGDKTFRPPGQLTKRESCYMPGNVRFGLM  457

Query  296  GGTDIIHHTPVKAGQSHVEYGELSFEPQDLNREDHPGLETPFPNMKGVAWPYAHALAKTL  355
             G   ++HTP K+ +   ++    +EP  +N       E   PN  GVAW Y  A+AKTL
Sbjct  458  EGGKCVYHTPEKSLEEFDDHS--MYEPIRINVRSK-LTEFALPNCIGVAWSYPEAVAKTL  514

Query  356  EELDAEIVMGLQQAGLEPDDDLCIL-TTIKDGADGMGDISVTKAARDRLLPDKAFRAAFA  414
            EELD  I  G+ + GL PD    I+ TT+KDGADGMG+I+V K   D  LPDKAFRA+F 
Sbjct  515  EELDENIREGMLKVGLNPDGPSIIIDTTLKDGADGMGEIAVHKMKSDTFLPDKAFRASFV  574

Query  415  VIKCEVNRD-GEKVTVYEPDAPDSTFITRPLIEAIGDENNRASATVLLDGMEHDRQVLRG  473
            V+KCEV RD G +  V+E   P+S  + RPL+EAIGDEN+ +++ VL+  ME +R +L+ 
Sbjct  575  VLKCEVKRDDGTRDLVFEEPKPNSVIVNRPLLEAIGDENSASTSAVLMRKMEKERLILQN  634

Query  474  KEMSINVGPVWRRHKLKFFNSMIDEKLDRANGGLQGSGSRFVCTLCHATKESAKTDLGTF  533
              M+I+ G   R H+   +NSMIDEKL R++GGLQGSGS F+CTLCHATK SAKT LG+F
Sbjct  635  SIMTIHAGTYTRLHRFTIYNSMIDEKLARSSGGLQGSGSNFICTLCHATKTSAKTQLGSF  694

Query  534  SISRSYEETASTAKYVQVNPDNLSAAELTEISRGVKSNPILQSDPKDKLIDATHTDINMG  593
             I R+  ET  T  Y+  NPDNL+  ELT  + GVK  P+L S+PK +L+DATH DI++G
Sbjct  695  KIDRTLTETQQTLTYITTNPDNLTPDELTTEAGGVKRKPLLTSEPKQQLMDATHADIDLG  754

Query  594  NFFKKLIICEVARVQSWDISKEIRPMYEAAEKRLNDHLTETIGLVPKLMMPGNFARDLFS  653
             FFKK+I+ E+A V  W+ S+ ++     AE+RLN ++ E +G  P LMMPGN+AR LF 
Sbjct  755  QFFKKIIVREMAGVHKWEASENVKQYIVDAERRLNINVRELLGTAPSLMMPGNYARALFK  814

Query  654  SAKVDSFLALLPEEDRRNNLAEVLGIFRNLRTVYRAHHPEAEDVSTFKQRAVEMGRLLLT  713
                D FL L+  E+R+  L  VL  FR LR +YR HHP   +V  FK++AV++GR LL 
Sbjct  815  EKNEDVFLELIRNEERKELLRSVLQKFRALRKIYREHHPNKREVQGFKKKAVQIGRELLE  874

Query  714  NFSYAGWPNYLHKIIEHVQEIIEDPEGPGTIGSLSGEGNEAANKLFRDLRGHFARKHDES  773
            +F Y  WPNYLHKI EH QE +   +GPG+IG LS EG+EAANKLFR LR +F+R+ D  
Sbjct  875  HFEYVCWPNYLHKIFEHTQEAMLSEDGPGSIGILSSEGSEAANKLFRKLRNNFSRRGDVL  934

Query  774  QALRDIIWFHWLHTSPKLRRISHV  797
              LRDI+WFHWL+TSPKL R+  V
Sbjct  935  DGLRDILWFHWLYTSPKLVRLRAV  958


=============================================================
C)

FGENESH+ 2.6 Prediction of potential genes (Sea urchin model)
 Seq name: AKZP01064647 
 Length of sequence: 3734 
 Homology: RAG2L_LVar 
 Length of homolog: 467 
 Number of predicted genes 1: in +chain 1, in -chain 0.
 Number of predicted exons 3: in +chain 3, in -chain 0.
 Positions of predicted genes and exons: Variant   1 from   1, Score:1022.151367 
   G Str   Feature   Start        End    Score           ORF           Len

   1 +      TSS         83               -3.54
   1 +    1 CDSf       851 -      1151  266.38       851 -      1150    300     2     99   49
   1 +    2 CDSi      1456 -      1698  177.53      1458 -      1697    240   101    184   49
   1 +    3 CDSl      2354 -      3198  583.61      2356 -      3198    843   186    468   38
   1 +      PolA      3614                1.87

Predicted protein(s):
>FGENESH:[mRNA]   1   3 exon (s)    851  -   3198  1389 bp, chain +
ATGGCTGACCAATACGCAGACTTTGATTTCATCCCTCTCAAAGCTGCAAAAGACAATAAA
AGAAAAGTAACGCGAAAGCGAACGCAACTGGAAATGAATCTGGGTGAAAATTACCCTGCG
GAGGGTCACTGTTCCGTAATTTTGTCTTTGGAAAACAACTCCGATCGAGTGCTTACTTTT
GGTGGTGCACGTAGAAAGGAAGAGAGAACATGGCAAGATGGAGCAGCCATTACCGAGTTC
GTCATCACAGCTGATGATGAGGATGTATCCATTAGGTCTATTACAACTTGCAAGACGAAA
GGAGGCATGCTTCCACCACTTCATGGAGCTGCCATCGTAAATCTTTGTACAAGGTTCATC
ATGTGGGGCGGCCTCGATCTGTGCGAGTACAGATGTAGAGACGACTTGCTGGTGATTGAT
GAACAACCACGCCAACGGAGAGTATCACCCTTATTCCAAATTACCTATGTAGAGACTCTA
CATCACAAGACAATTTCGAGACAAGGGCAGGACACTCCCCACCAAACTGGACCAGTACCA
TCAGGAAGATCAGGTCACACATTGACAAAATTGCCAGGTTCGAATAAAGCTCTTCTGTTT
GGCGGGATATGTATGGGAAAGAGCAAGGAGTACTTTGGATCGCGCTTTTGCAAGTCTTGT
AAGGATGGTAGGTTTTATATTCTTAATACTGAGACCTATGAGTGGCAACACCTGAAAGTG
CCCCTGATTACACCCCGAGCATATCATTCAGCAACTGCCATCGAAAAAGATGCTGAATAC
AACGTAGCTGTTATTGGTGGGGTGATCTTTGATGGAAACTTGCCAAGCCACCGGGAAGCT
CTGAACGAAATTGTCATCCTCACCATGGACAAAGAAATGAAAAACTGTACACTACAAGAG
TTGTCTCTAGCCTCCACAACGCCAAACACTAGGGACGTTTTTCTTTCGTCCCATGCTACA
CTTCTGCATAATGATAGCATTATCGTCGTTGGTGGCATACAAATGCATGCAAAGGAGATT
ACAGACAGAGCACCGACTGCTGTACCCACTGCGTACCGTTTAAGTTTATCTGCAAAAGAA
TATGAAGCCCTCCCCAAAACAACTTTTGCACCTGCAATTTTTGGCACATATGGACATTCC
CTGCATAAACTCCAGAGTGACAATACACTTCTTATACTTGGTGGCAGCTCGCGGCAAATT
TCCTTGCTTACTGACAGGAGTTTTGAACCAGAACCCTGCGATTGTGTACCGTGTACCATA
GTCTCATCTCCACAGCTCAAGGACCCAACATGGATTCAGTGCGATAAATGCAAAAAATGG
TTCCACACTTACTGCATTAAACTTGCAGCAGTTCCAGAAGGGCAGTTCTATTGCTCAAAT
TGCAAGTGA
>PMRAG2L   1   3 exon (s)    851  -   3198   462 aa, chain +
MADQYADFDFIPLKAAKDNKRKVTRKRTQLEMNLGENYPAEGHCSVILSLENNSDRVLTF
GGARRKEERTWQDGAAITEFVITADDEDVSIRSITTCKTKGGMLPPLHGAAIVNLCTRFI
MWGGLDLCEYRCRDDLLVIDEQPRQRRVSPLFQITYVETLHHKTISRQGQDTPHQTGPVP
SGRSGHTLTKLPGSNKALLFGGICMGKSKEYFGSRFCKSCKDGRFYILNTETYEWQHLKV
PLITPRAYHSATAIEKDAEYNVAVIGGVIFDGNLPSHREALNEIVILTMDKEMKNCTLQE
LSLASTTPNTRDVFLSSHATLLHNDSIIVVGGIQMHAKEITDRAPTAVPTAYRLSLSAKE
YEALPKTTFAPAIFGTYGHSLHKLQSDNTLLILGGSSRQISLLTDRSFEPEPCDCVPCTI
VSSPQLKDPTWIQCDKCKKWFHTYCIKLAAVPEGQFYCSNCK

============================================================
D)
Query= PMRAG2L   1   3 exon (s)    851  -   3198   462 aa, chain +
Length=462
                                                                   Score     E
Sequences producing significant alignments:                       (Bits)  Value

Query_51425  SPRAG2L NP_001028184.1 recombination activating p...    339   5e-115

ALIGNMENTS
>lcl|Query_51425 SPRAG2L NP_001028184.1 recombination activating protein 2-like 
[Strongylocentrotus purpuratus]
Length=499

 Score =   339 bits (870),  Expect = 5e-115, Method: Compositional matrix adjust.
 Identities = 186/470 (40%), Positives = 288/470 (61%), Gaps = 18/470 (4%)

Query  7    DFDFIPLK-AAKDNKRKVTRKRTQLEMNLGENYPAEGHCSV---ILSLEN--NSDRVLTF  60
            DF  I L+ A+K+ KRK++RK+ Q ++ L E Y AEGH +V   +L  E      R+ + 
Sbjct  6    DFGMILLQQASKEGKRKISRKKPQSDLKLNEYYLAEGHFAVMCPVLGAEEPEKKKRIFSS  65

Query  61   GGARRKEERTWQDGAAITEFVITAD-DEDVSIRSITTCKTKGGMLPPLHGAAIVNLCTRF  119
            GGARR  + +W D   I E+V+  D ++DV++ S+ +CKT GG +P L  AA +   +RF
Sbjct  66   GGARRGGDNSWGDAGRIIEYVVEMDKNDDVTLASVVSCKTTGGRMPALQSAAAIESDSRF  125

Query  120  IMWGGLDLCEYRCRDDLLVIDEQPRQRRV-SPLFQITYVETLHHKTISRQGQDTPHQTGP  178
             +WGG DL EYRC+DDL++++E  R+    +P+F I YV T  +   SR+G   P Q G 
Sbjct  126  YVWGGFDLMEYRCKDDLIILEEGRRRGATGAPVFDIKYVPTTANMVASRRGNTVPVQKGT  185

Query  179  VPSGRSGHTLTKLPGSNKALLFGGICMGKSKEYFGSRFCKSCKDGRFYILNTETYEWQHL  238
            VP  R+GHTLT+L  + +ALLFGG+   + ++ F   +  +C+DG FYIL+ +T+ W+ +
Sbjct  186  VPHARTGHTLTRLGETKEALLFGGVMEQEERKSFSVEWELACRDGTFYILDLDTFIWRRV  245

Query  239  KVPLIT-PRAYHSATAIEKDAEYNVAVIGGVIFDGNLPSHREALNEIVILTMD-KEMKNC  296
             VP  T  R YH+A  +E    + +A +GGV+ D N  + R  +NE+++LTM+ ++    
Sbjct  246  PVPSATLARTYHTAECLETVRSFVIAFVGGVMHDKNTTT-RIPINEVLLLTMNSQDTDTA  304

Query  297  TLQELSLASTTPNTRDVFLSSHATLLHNDSIIVVGGIQM-HAKEITDRAPTAVPTAYRLS  355
             L  ++LAS  P+T   ++S HAT   N +I+V GG Q+ H+ +I   +  A    + L 
Sbjct  305  VLSTVTLASDGPSTPVPYISYHATAQVNYNILVSGGFQLQHSSDIPKTSRHASSRVFILD  364

Query  356  LSAKEYEALPKTTFAPAIFGTYGHSLHKLQSDNTLLILGGSSRQISLLTDRSFEPEPCDC  415
            +  K+Y+ LPKT      FGT GH L  L  D  ++ +GG+S+QIS+L+DR ++PE CD 
Sbjct  365  IVGKKYKLLPKTQNNNQ-FGTAGHVLLTLAPD-CIISVGGTSKQISMLSDRKYKPEKCDL  422

Query  416  VP-CTIVSSPQLKDPTWIQCD--KCKKWFHTYCIKLAAVPEGQFYCSNCK  462
            +P CTI  +    +  W+QC+  +C KW H YC+KL ++PE  ++C +CK
Sbjct  423  LPSCTIAEAEGTVEIQWVQCETPRCGKWVHVYCLKLNSIPE-IYFCPHCK  471
