# Supplementary material for: Evolution of the RAG1-RAG2 locus: both proteins came from the same transposon
Source: Biol Direct. 2015 Apr 28;10:20. doi: 10.1186/s13062-015-0055-8 (PMC4411706; doi:10.1186/s13062-015-0055-8)
Supplement: Additional file 3: — TIRs identified in the Bat star TransibSU-1_PM transposon. A) Pairwise alignment of the transposon termini taken in different orientation. The scaffold GenBank accessions and nucleotide positions are listed in the first column. B) The map of the TransibSU-1_PM copies identified by Censor [26] in the Bat star genome. First three columns – genome coordinates of the identified copies. Column four – name of the 12401-bp query sequence. Columns 5 and 6 – positions of the query region similar to the particular copy. Column 7 – orientation of the copy. Column 8 – DNA identity between the copy and the query sequence. [file 13062_2015_55_MOESM3_ESM.txt]

A) TIRs

  AKZP01053170_558-592: CACAGCGAAAAATGCCTTACATGAATTG--ACACGGA
                        ||||||||||||| ||::|:  | | ||--|||||||
AKZP01053172_4389-4353: CACAGCGAAAAATTCCCCATTGGTAGTGTAACACGGA


B) Map of TransibSU-1_PM in the starfish genome

gi|399708246|gb|AKZP01053170.1|     558 3624    TransibSU-1_PM       1 3067    d   1.00
gi|399708245|gb|AKZP01053171.1|       1 4845    TransibSU-1_PM    3118 7962    d   1.00
gi|399708244|gb|AKZP01053172.1|       1 4389    TransibSU-1_PM    8013 12401   d   1.00
gi|399640708|gb|AKZP01120466.1|       2 308     TransibSU-1_PM    5221 5528    c   0.99
gi|399640708|gb|AKZP01120466.1|     309 1047    TransibSU-1_PM       1 695     c   0.94
gi|399621755|gb|AKZP01138772.1|      11 228     TransibSU-1_PM   12186 12401   d   0.97
gi|399603142|gb|AKZP01156453.1|     342 567     TransibSU-1_PM   12176 12401   c   0.85
gi|399604511|gb|AKZP01155104.1|       1 155     TransibSU-1_PM       1 144     c   0.84
gi|399604585|gb|AKZP01155036.1|      88 313     TransibSU-1_PM   12176 12401   c   0.85
gi|399644265|gb|AKZP01116909.1|     494 776     TransibSU-1_PM       1 239     d   0.82
gi|399647077|gb|AKZP01114097.1|       1 152     TransibSU-1_PM       1 141     c   0.84
gi|399673517|gb|AKZP01087899.1|    2146 2428    TransibSU-1_PM       1 239     d   0.82
gi|399682792|gb|AKZP01078624.1|    1413 1664    TransibSU-1_PM       3 210     d   0.89
gi|399682792|gb|AKZP01078624.1|    1665 1775    TransibSU-1_PM    6610 6722    d   0.90
gi|399683462|gb|AKZP01077954.1|       3 155     TransibSU-1_PM       1 142     c   0.84
gi|399724168|gb|AKZP01037248.1|    2777 3604    TransibSU-1_PM   11484 12401   c   0.77
gi|399725766|gb|AKZP01035650.1|       9 114     TransibSU-1_PM   12182 12287   d   0.84
gi|399725766|gb|AKZP01035650.1|     115 145     TransibSU-1_PM   12371 12401   d   0.94
gi|399741780|gb|AKZP01019636.1|    3556 3811    TransibSU-1_PM       1 207     d   0.89
gi|399741780|gb|AKZP01019636.1|    3812 6058    TransibSU-1_PM    8516 10740   d   0.89
gi|399650859|gb|AKZP01110315.1|   10926 11151   TransibSU-1_PM   12176 12401   c   0.83
gi|399650858|gb|AKZP01110316.1|       3 431     TransibSU-1_PM       1 385     c   0.82
