# Supplementary material for: Evolution of the RAG1-RAG2 locus: both proteins came from the same transposon
Source: Biol Direct. 2015 Apr 28;10:20. doi: 10.1186/s13062-015-0055-8 (PMC4411706; doi:10.1186/s13062-015-0055-8)
Supplement: Additional file 4: — Remnants of the TransibSU transposon identified in the Pacific oyster Crassostrea gigas genome. A) Map of RAG1L- and RAG2L-coding regions (TBLASTN /Censor) is combined with the map of known oyster transposable elements [23]. B) Similarity of the oyster RAG1L and RAG2L proteins to SPRAG1L and SPRAG2L. C) Recent duplication and inversion of the RAG1L-encoding region. [file 13062_2015_55_MOESM4_ESM.txt]

A) Censor map of known Crassostrea gigas TEs JH816965.1 contig combined with the map
of the RAG1L and RAG2L proteins. A short assembly gap is marked by NNNNNN. 

gi|405955968|gb|JH816965.1|    1849 2378    Helitron-N2f_CGi      70 591     d   0.7890
gi|405955968|gb|JH816965.1|    2396 2613    Helitron-N47_CGi     304 538     c   0.7668
gi|405955968|gb|JH816965.1|    2645 3127    DNA4-15_CGi            1 484     d   0.9194
gi|405955968|gb|JH816965.1|    3154 4179    Kolobok-N6_CGi         1 1042    c   0.9738
gi|405955968|gb|JH816965.1|    4184 4602    Kolobok-10_CGi        22 436     d   0.8849
gi|405955968|gb|JH816965.1|    4703 5029    Helitron-N19_CGi    1921 2230    d   0.7304
gi|405955968|gb|JH816965.1|    5038 5548    Helitron-N1C_CGi      80 590     d   0.8039
gi|405955968|gb|JH816965.1|    8132 8378    Helitron-N50_CGi    2365 2616    c   0.8097
gi|405955968|gb|JH816965.1|    8816 9061    DNA9-2B_CGi          216 460     c   0.9634
gi|405955968|gb|JH816965.1|    9131 9776    Helitron-N18_CGi     381 1029    c   0.9892
gi|405955968|gb|JH816965.1|    9777 9868    Helitron-N18_CGi       1 91      c   0.9783
gi|405955968|gb|JH816965.1|   10374 10715   SPRAG1L              463 579     d   0.3846
gi|405955968|gb|JH816965.1|   10787 11541   SPRAG1L              604 848     d   0.3896
gi|405955968|gb|JH816965.1|   11543 12473   SPRAG1L              546 849     c   0.4245
gi|405955968|gb|JH816965.1|   12476-12511   NNNNNN
gi|405955968|gb|JH816965.1|   12516 13334   SPRAG2L               22 324     c   0.2500
gi|405955968|gb|JH816965.1|   13621 16666   Penelope-3_CGi         4 3106    c   0.9512


B) Alignment of the oyster RAG1L and RAG2L proteins with SPRAG1L and PMRAG2L

gi|405955968|gb|JH816965.1|   11797 12300        SPRAG1L     604 770     c   0.3690 0.5714 295 <

S: 12300 PFWNQISDENNHVSNVVCILPIKNKKEMLMQNRMNVKTNHVWICHKFSFFNSMVDDKRDRGDSGLQGSLS 12091
         P    I DEN+  ++ V +  ++ ++ +L  + M +        H+F+ +NSM+D+K  R   GLQGS S
Q:   604 PLLEAIGDENSASTSAVLMRKMEKERLILQNSIMTIHAGTYTRLHRFTIYNSMIDEKLARSSGGLQGSGS 673

S: 12090 KYLCTLCDADKHTAKELLESFVINRSVSECTNIAEILRVNPNVLSENELKILSKGVKSAPLTKIEPIQKG 11881
          ++CTLC A K +AK  L SF I+R+++E:      +  NP+ L+ +EL   + GVK  PL   EP Q+ 
Q:   674 NFICTLCHATKTSAKTQLGSFKIDRTLTETQQTLTYITTNPDNLTPDELTTEAGGVKRKPLLTSEPKQQL 743

S: 11880 IDATHADISLGQLLYVKLLGSQNGNSHK 11797
         +DATHADI LGQ- + K++  + :  HK
Q:   744 MDATHADIDLGQ-FFKKIIVREMAGVHK 770

gi|405955968|gb|JH816965.1|   10787 11290        SPRAG1L     604 770     d   0.3690 0.5714 295 <

S: 10787 PFWNQISDENNHVSNVVCILPIKNKKEMLMQNRMNVKTNHVWICHKFSFFNSMVDDKRDRGDSGLQGSLS 10996
         P    I DEN+  ++ V +  ++ ++ +L  + M +        H+F+ +NSM+D+K  R   GLQGS S
Q:   604 PLLEAIGDENSASTSAVLMRKMEKERLILQNSIMTIHAGTYTRLHRFTIYNSMIDEKLARSSGGLQGSGS 673

S: 10997 KYLCTLCDADKHTAKELLESFVINRSVSECTNIAEILRVNPNVLSENELKILSKGVKSAPLTKIEPIQKG 11206
          ++CTLC A K +AK  L SF I+R+++E:      +  NP+ L+ +EL   + GVK  PL   EP Q+ 
Q:   674 NFICTLCHATKTSAKTQLGSFKIDRTLTETQQTLTYITTNPDNLTPDELTTEAGGVKRKPLLTSEPKQQL 743

S: 11207 IDATHADISLGQLLYVKLLGSQNGNSHK 11290
         +DATHADI LGQ- + K++  + :  HK
Q:   744 MDATHADIDLGQ-FFKKIIVREMAGVHK 770

gi|405955968|gb|JH816965.1|   10374 10715        SPRAG1L     463 579     d   0.3879 0.6121 211 <

S: 10374 VFQAPRK-MESCENLFLPSAAVYQIMQGFVELATPNCLGVRFSYFDALSVSLQELEP*IVNGLENQGLNV 10580
         V+  P K-+E  ++  +       +     E A PNC+GV +SY +A++ +L+EL+  I  G+   GLN 
Q:   463 VYHTPEKSLEEFDDHSMYEPIRINVRSKLTEFALPNCIGVAWSYPEAVAKTLEELDENIREGMLKVGLNP 532

S: 10581 E--KVILHTTVKNGCDGMGEVSIYKEKDFKMLPDKAFRFSFCIVKIE 10715
         +-- +I+ TT+K+G DGMGE++++K K    LPDKAFR SF ++K E
Q:   533 DGPSIIIDTTLKDGADGMGEIAVHKMKSDTFLPDKAFRASFVVLKCE 579

gi|405955968|gb|JH816965.1|   12516 13334        SPRAG2L      22 324     c   0.2760 0.4982 230 <

S: 13334 RVMRKKAVAD*I--NYFPPEGHVCL---------PINCYTYLYFGGARRGQESTWNMSNKLYRVSYVVD- 13161
         ++ RKK  +D  -- Y+  EGH  +---------P         GGARRG +++W  + ++--+ YVV+-
Q:    22 KISRKKPQSDLKLNEYYLAEGHFAVMCPVLGAEEPEKKKRIFSSGGARRGGDNSWGDAGRI--IEYVVEM 89

S: 13160 --DNDINIENLLEIKLSGGQFPHLQSSDGFYISHKNCSFVWGGLNLSSFSMSNELYVV---KLNGTEGVE 12966
         --++D+ + +++  K +GG+ P LQS+ :--I   +  +VWGG +L  +   ++L ++---+  G  G  
Q:    90 DKNDDVTLASVVSCKTTGGRMPALQSAAA--IESDSRFYVWGGFDLMEYRCKDDLIILEEGRRRGATGAP 157

S: 12965 IIQPPCVISLRKL------------EGDIPSGRYGHSFTYFDCS--AVLHGGVCFPHRNSCIGSSLFTNV 12798
         +     V +   +------------+G +P :R GH+ T    +--A+L GGV         -S  +   
Q:   158 VFDIKYVPTTANMVASRRGNTVPVQKGTVPHARTGHTLTRLGETKEALLFGGVMEQEERKSF-SVEWELA 226

S: 12797 TNDSSFYMFDYERLFWT*LSV-SGSHPRAYHTATQMDIRGMKSVAYIGGVIKTERGLQRIPLSNVFVLKM 12591
         : D +FY+ D +   W  + V-S:+  R YHTA  ++      +A++GGV+  +    RIP++ V +L M
Q:   227 CRDGTFYILDLDTFIWRRVPVPSATLARTYHTAECLETVRSFVIAFVGGVMHDKNTTTRIPINEVLLLTM 296

S: 12590 ---DSDRHFHTEIWTFANFPAVGVSYHS 12516
         ---D+D    + +   ++ P+  V Y S
Q:   297 NSQDTDTAVLSTVTLASDGPSTPVPYIS 324


C) recent duplication of the RAG1L-coding region

gi|405955968|gb|JH816965.1|_1   10614 11514   
gi|405955968|gb|JH816965.1|_2   12443 11543 
S=99.89%

S: GGGTGTGATGGAATGGGGGAAGTTTCTATTTATAAAGAAAAAGATTTTAAAATGTTACCAGACAAAGCCT
   ||||||||||||||||||||||||||||||||||||||||||||||||||||||||||||||||||||||
Q: GGGTGTGATGGAATGGGGGAAGTTTCTATTTATAAAGAAAAAGATTTTAAAATGTTACCAGACAAAGCCT

S: TTAGATTTTCTTTTTGTATTGTTAAAATTGAAGCCGTACATCAAGGCACAAAAGTATGATGTGTTTACTG
   ||||||||||||||||||||||||||||||||||||||||||||||||||||||||||||||||||||||
Q: TTAGATTTTCTTTTTGTATTGTTAAAATTGAAGCCGTACATCAAGGCACAAAAGTATGATGTGTTTACTG

S: AGCCATTGCCAAACAGTGTTCGAACAAATAGACCCCTTTTGGAATCAAATTTCGGATGAAAATAACCATG
   ||||||||||||||||||||||||||||||||||||||||||||||||||||||||||||||||||||||
Q: AGCCATTGCCAAACAGTGTTCGAACAAATAGACCCCTTTTGGAATCAAATTTCGGATGAAAATAACCATG

S: TATCAAATGTTGTTTGCATTCTACCCATTAAAAATAAAAAAGAAATGTTAATGCAAAATCGCATGAATGT
   ||||||||||||||||||||||||||||||||||||||||||||||||||||||||||||||||||||||
Q: TATCAAATGTTGTTTGCATTCTACCCATTAAAAATAAAAAAGAAATGTTAATGCAAAATCGCATGAATGT

S: AAAAACAAACCACGTTTGGATATGTCATAAATTTTCATTTTTTAATTCAATGGTTGACGACAAAAGGGAC
   ||||||||||||||||||||||||||||||||||||||||||||||||||||||||||||||||||||||
Q: AAAAACAAACCACGTTTGGATATGTCATAAATTTTCATTTTTTAATTCAATGGTTGACGACAAAAGGGAC

S: AGAGGCGATTCTGGTCTTCAGGGTAGTTTGTCAAAATATTTATGTACATTATGTGATGCAGATAAACATA
   ||||||||||||||||||||||||||||||||||||||||||||||||||||||||||||||||||||||
Q: AGAGGCGATTCTGGTCTTCAGGGTAGTTTGTCAAAATATTTATGTACATTATGTGATGCAGATAAACATA

S: CTGCAAAAGAATTACTTGAATCTTTTGTAATTAATAGGTCAGTTTCTGAATGTACAAATATTGCTGAAAT
   ||||||||||||||||||||||||||||||||||||||||||||||||||||||||||||||||||||||
Q: CTGCAAAAGAATTACTTGAATCTTTTGTAATTAATAGGTCAGTTTCTGAATGTACAAATATTGCTGAAAT

S: TTTGCGTGTCAATCCAAATGTTTTGTCTGAAAATGAATTGAAAATATTATCAAAGGGTGTGAAATCTGCT
   ||||||||||||||||||||||||||||||||||||||||||||||||||||||||||||||||||||||
Q: TTTGCGTGTCAATCCAAATGTTTTGTCTGAAAATGAATTGAAAATATTATCAAAGGGTGTGAAATCTGCT

S: CCACTTACAAAAATTGAACCAATACAGAAAGGCATAGATGCCACACATGCAGATATCAGTTTAGGACAGT
   ||||||||||||||||||||||||||||||||||||||||||||||||||||||||||||||||||||||
Q: CCACTTACAAAAATTGAACCAATACAGAAAGGCATAGATGCCACACATGCAGATATCAGTTTAGGACAGT

S: TATTATACGTGAAATTGCTGGGGTCACAAAATGGGAACTCGCACAAGATGTTAAGTCATTAGTTCTAAGT
   ||||||||||||||||||||||||||||||||||||||||||||||||||||||||||||||||||||||
Q: TATTATACGTGAAATTGCTGGGGTCACAAAATGGGAACTCGCACAAGATGTTAAGTCATTAGTTCTAAGT

S: GCAGAATCATTGCTTGATCAACATTTGAAATTTAATTGTGGAATTAATCCCCAACTTATGTTGCCTGGCA
   ||||||||||||||||||||||||||||||||||||||||||||||||||||||||||||||||||||||
Q: GCAGAATCATTGCTTGATCAACATTTGAAATTTAATTGTGGAATTAATCCCCAACTTATGTTGCCTGGCA

S: ACTATGATAGGATTCTTTTTGAAACTCCCCATTCTGTTTAGTTAGAACTTATTTCAGATTCTACCAGAAA
   ||||||||||||||||||||||||||||||||||||||||||||||||||||||||||||||||||||||
Q: ACTATGATAGGATTCTTTTTGAAACTCCCCATTCTGTTTAGTTAGAACTTATTTCAGATTCTACCAGAAA

S: AGAATATCTTTCTTCTGTTTTTAGTATATATTTTTACAGCTTAGAAAGTTCTGTTTTGAGT
   ||||||||||||||||||||||||||||||||| |||||||||||||||||||||||||||
Q: AGAATATCTTTCTTCTGTTTTTAGTATATATTTGTACAGCTTAGAAAGTTCTGTTTTGAGT
